# Supplementary material for: Novel Compound Heterozygous Variants in TGM1 and CYP4F22 in Two Newborns with Non-Syndromic Epidermal Differentiation Disorders (TGM1-nEDD and CYP4F22-nEDD)
Source: J Clin Med. 2026 Jul 15;15(14):5556. doi: 10.3390/jcm15145556 (PMC13413125; doi:10.3390/jcm15145556)
Supplement: Supplementary file 1 [file jcm-15-05556-s001.zip]

Archive with 1 entries (1 files):
- jcm-4392542-supplementary.pdf
